# Supplementary material for: Multimorbidity in patients with heart failure from 11 Asian regions: A prospective cohort study using the ASIAN-HF registry
Source: PLoS Med. 2018 Mar 27;15(3):e1002541. doi: 10.1371/journal.pmed.1002541 (PMC5870945; doi:10.1371/journal.pmed.1002541)
Supplement: S1 Table — (XLSX) [file pmed.1002541.s002.xlsx]

## Sheet: Sheet1
Country	N(%) ASIAN-HF	Income status
China	483 (7.5%)	Middle
Hong Kong	103 (9.0%)	High
India	1688 (26.1%)	Low
Indonesia	301 (4.7%)	Low
Japan	661 (10.2%)	High
Korea	356 (5.5%)	High
Malaysia	607 (9.4%)	Middle
Philippines	100 (1.5%)	Low
Singapore	1384 (21.4%)	High
Taiwan	598 (9.2%)	High
Thailand	199 (3.1%)	Middle
