# Supplementary material for: Multimorbidity in patients with heart failure from 11 Asian regions: A prospective cohort study using the ASIAN-HF registry
Source: PLoS Med. 2018 Mar 27;15(3):e1002541. doi: 10.1371/journal.pmed.1002541 (PMC5870945; doi:10.1371/journal.pmed.1002541)
Supplement: S2 Table — (XLSX) [file pmed.1002541.s003.xlsx]

## Sheet: Sheet1
Number of classes	BIC
1	67810
2	66304.7
3	66194.9
4	66182
5	66172
6	66226.2
7	66310.8
8	66404.4
