# Supplementary material for: Multimorbidity in patients with heart failure from 11 Asian regions: A prospective cohort study using the ASIAN-HF registry
Source: PLoS Med. 2018 Mar 27;15(3):e1002541. doi: 10.1371/journal.pmed.1002541 (PMC5870945; doi:10.1371/journal.pmed.1002541)
Supplement: S3 Table — (XLSX) [file pmed.1002541.s004.xlsx]

## Sheet: Sheet1
	Elderly/AF	Metabolic	Young	Ischemic	Lean diabetic
CAD No	0.3	0.84	0.65	0.59	0.26
CAD yes	0.7	0.16	0.35	0.41	0.74
AF No	0.8	0.86	0.46	0.85	1
AF Yes	0.2	0.14	0.54	0.15	0
Hypertension No	0.11	0.84	0.4	0.24	0.57
Hypertension Yes	0.89	0.16	0.6	0.76	0.43
Previous stroke no	0.88	1	0.83	0.94	0.99
Previous stroke no	0.12	0	0.17	0.06	0.01
PAVD no	0.92	1	0.96	0.99	0.97
PAVD yes	0.08	0	0.04	0.01	0.03
COPD no	0.91	0.94	0.87	0.92	0.94
COPD yes	0.09	0.06	0.13	0.08	0.06
Depression no	0.97	1	0.97	0.99	1
Depression yes	0.03	0	0.03	0.01	0
Diabetes no	0.14	0.96	0.77	0.47	0.56
Diabetes yes	0.86	0.04	0.23	0.53	0.44
Dementia no	0.99	1	0.98	1	1
Dementia yes	0.01	0	0.02	0	0
Peptic ulcer no	0.95	0.99	0.93	0.98	0.98
Peptic ulcer yes	0.05	0.01	0.07	0.02	0.02
Renal artery stenosis no	0.98	1	0.98	1	0.99
Renal artery stenosis yes	0.02	0	0.02	0	0.01
Liver disease no	0.96	0.97	0.93	0.99	0.98
Liver disease yes	0.04	0.03	0.07	0.01	0.02
Cancer no	0.96	0.97	0.91	0.99	0.99
Cancer yes	0.04	0.03	0.09	0.01	0.01
Anemia no	0.23	0.78	0.59	0.81	0.41
Anemia yes	0.77	0.22	0.41	0.19	0.59
CKD no	0.2	0.79	0.44	0.74	0.56
CKD yes	0.8	0.21	0.56	0.26	0.44
Obesity no	0.79	0.87	0.95	0.63	1
Obesity yes	0.21	0.13	0.05	0.37	0
